# Supplementary material for: Large-Scale Single-Cell and Bulk Sequencing Analyses Reveal the Prognostic Value and Immune Aspects of CD147 in Pan-Cancer
Source: Front Immunol. 2022 Apr 6;13:810471. doi: 10.3389/fimmu.2022.810471 (PMC9019465; doi:10.3389/fimmu.2022.810471)
Supplement: Supplementary file 2 [file Table_1.xlsx]

## Sheet: SheetName
Sample ids	Dataset ids
GSE75688	TCGA(https://portal.gdc.cancer.gov/)
GSE118389	GETx(https://gtexportal.org/home/)
GSE125449	UCSC Xena(https://xenabrowser.net/)
GSE81861	CCLE(https://sites.broadinstitute.org/ccle/)
GSE103322	HPA(https://www.proteinatlas.org/)
GSE125449	Single Cell Portal platform (http://singlecell.broadinstitute.org)
GSE118828	CBIOPORTAL(https://www.cbioportal.org/)
GSE137829	TIDE (http://tide.dfci.harvard.edu)
GSE72056	TISMO (http://tismo.cistrome.org)
GSE183904	STRING (https://string-db.org/cgi/input.pl)
SCP50	OPEN TARGET platform (https://www.targetvalidation.org/)
SCP393
GSE145137
GSE121636
GSE171306
