# Supplementary material for: Large-Scale Single-Cell and Bulk Sequencing Analyses Reveal the Prognostic Value and Immune Aspects of CD147 in Pan-Cancer
Source: Front Immunol. 2022 Apr 6;13:810471. doi: 10.3389/fimmu.2022.810471 (PMC9019465; doi:10.3389/fimmu.2022.810471)
Supplement: Supplementary file 3 [file Table_2.xlsx]

## Sheet: SheetName
symbol	drug	cor	fdr
CD147	Methotrexate	0.198587	2.48538e-08
CD147	TPCA-1	0.196753	8.56707e-09
CD147	PAC-1	0.188074	5.88422e-07
CD147	Tubastatin A	0.182975	1.15267e-07
CD147	PHA-793887	0.175955	2.86367e-07
CD147	NPK76-II-72-1	0.173221	4.16698e-07
CD147	PIK-93	0.173212	4.67261e-07
CD147	KIN001-102	0.171662	6.55204e-07
CD147	KIN001-236	0.167047	2.17093e-06
CD147	I-BET-762	0.162427	2.16537e-06
CD147	NG-25	0.161503	3.40442e-06
CD147	WZ3105	0.155146	7.78568e-06
CD147	XMD14-99	0.154976	1.6212e-05
CD147	ZSTK474	0.153801	1.2104e-05
CD147	BIX02189	0.153272	1.324e-05
CD147	YM201636	0.14939	2.3617e-05
CD147	Navitoclax	0.147897	4.5855e-05
CD147	JW-7-24-1	0.147214	2.4258e-05
CD147	QL-XI-92	0.145231	3.5906e-05
CD147	AR-42	0.144126	3.9845e-05
CD147	CAL-101	0.142317	7.3517e-05
CD147	BHG712	0.141371	5.8164e-05
CD147	UNC0638	0.135753	7.728e-05
CD147	CP466722	0.133179	0.000145834
CD147	RDEA119	-0.14778	2.3115e-05
CD147	Trametinib	-0.160064	6.47167e-06
CD147	PD-0325901	-0.160135	1.9547e-05
CD147	Bleomycin (50 uM)	-0.162583	3.55965e-06
CD147	17-AAG	-0.210394	3.89232e-09
CD147	Docetaxel	-0.220822	9.08476e-10
