# Supplementary material for: Large-Scale Single-Cell and Bulk Sequencing Analyses Reveal the Prognostic Value and Immune Aspects of CD147 in Pan-Cancer
Source: Front Immunol. 2022 Apr 6;13:810471. doi: 10.3389/fimmu.2022.810471 (PMC9019465; doi:10.3389/fimmu.2022.810471)
Supplement: Supplementary file 4 [file Table_3.xlsx]

## Sheet: SheetName
symbol	drug	cor	fdr
CD147	LRRK2-IN-1	0.220882	6.72938e-07
CD147	PRIMA-1	0.213897	2.44885e-08
CD147	tacedinaline	0.205416	4.83186e-06
CD147	PX-12	0.205016	4.26193e-08
CD147	necrosulfonamide	0.204853	7.95128e-06
CD147	I-BET151	0.201032	4.81227e-08
CD147	BIX-01294	0.197656	1.72021e-07
CD147	CHIR-99021	0.189051	2.14179e-06
CD147	PL-DI	0.188623	5.58805e-07
CD147	Repligen 136	0.187741	3.87626e-06
CD147	JQ-1	0.177288	1.96893e-06
CD147	BRD-K66453893	0.174312	3.44615e-06
CD147	BRD-K34222889	0.174154	3.38374e-06
CD147	indisulam	0.174107	7.00026e-06
CD147	panobinostat	0.170785	4.37861e-06
CD147	triazolothiadiazine	0.167824	5.18717e-06
CD147	PDMP	0.167695	3.4935e-05
CD147	apicidin	0.167214	6.88399e-06
CD147	CR-1-31B	0.166936	6.40286e-06
CD147	serdemetan	0.166749	2.2899e-05
CD147	entinostat	0.164991	1.4085e-05
CD147	cytarabine hydrochloride	0.164982	9.21709e-06
CD147	piperlongumine	0.164047	1.1194e-05
CD147	PAC-1	0.161478	3.4489e-05
CD147	Compound 23 citrate	0.160904	3.0989e-05
CD147	manumycin A	0.160546	1.9754e-05
CD147	ciclopirox	0.158675	1.9401e-05
CD147	MK-1775	0.158528	3.619e-05
CD147	clofarabine	0.15537	2.8187e-05
CD147	SR-II-138A	0.154696	2.5869e-05
